# Supplementary material for: The SecM arrest peptide traps a pre-peptide bond formation state of the ribosome
Source: Nat Commun. 2024 Mar 19;15:2431. doi: 10.1038/s41467-024-46762-2 (PMC10951299; doi:10.1038/s41467-024-46762-2)
Supplement: Supplementary file 7 — Source Data [file 41467_2024_46762_MOESM7_ESM.xlsx]

## Sheet: Fig 11g
order	exp	arrest_peptide	ap_order	motif	motif_order	strain	plasmid	background	rep1	rep2	rep3
1	23929a	SecM	1	RAGP	1	KFE681	pCH2421	JM109	48.3798	52.3146	50.3315
2	23929a	SecM	1	RAGA	2	KFE682	pCH2422	JM109	2869.77	2693.89	2767.03
3	23929a	SecM	1	AAGP	3	KFE683	pCH2435	JM109	2518.68	2145.89	2419.43
4	23929a	SecM	1	RAPP	4	KFE672	pKIG1427	JM109	74.6489	82.9981	78.966
5	23929a	SecM	1	AAPP	5	KFE675	pKIG1433	JM109	2560.91	2244.21	2465.25
